# Supplementary material for: Effect of Genetically Low 25-Hydroxyvitamin D on Mortality Risk: Mendelian Randomization Analysis in 3 Large European Cohorts
Source: Nutrients. 2019 Jan 2;11(1):74. doi: 10.3390/nu11010074 (PMC6356674; doi:10.3390/nu11010074)
Supplement: Supplementary file 1 [file nutrients-11-00074-s001.zip]

Archive with 1 entries (1 files):
- nutrients-402488-SI.pdf
